# Supplementary material for: MeNADP-ME3 Confers Salt and Drought Tolerance in Arabidopsis and Drives Functional Diversification of the NADP-ME Family in Cassava
Source: Curr Issues Mol Biol. 2026 Mar 20;48(3):331. doi: 10.3390/cimb48030331 (PMC13024757; doi:10.3390/cimb48030331)
Supplement: Supplementary file 1 [file cimb-48-00331-s001.zip]

Archive with 1 entries (1 files):
- cimb-4184231-supplementary.xlsx
