# Supplementary material for: MeNADP-ME3 Confers Salt and Drought Tolerance in Arabidopsis and Drives Functional Diversification of the NADP-ME Family in Cassava
Source: Curr Issues Mol Biol. 2026 Mar 20;48(3):331. doi: 10.3390/cimb48030331 (PMC13024757; doi:10.3390/cimb48030331)
Supplement: Supplementary file 1 [file cimb-48-00331-s001.zip › cimb-4184231-supplementary.xlsx]

## Sheet: Table S1
Table S1 qPCR primers
Primers	Sequences(5´-3´)
β-tubulin-F	ATGCGGTTCTTGATGTTGTTC
β-tubulin-R	TCGGTGAAGGGAATACAGAGA
EF1α-F	TGAACCACCCTGGTCAGATTGGAA
EF1α-R	AACTTGGGCTCCTTCTCAAGCTCT
qMeNADP-ME1-F	TTGGCTGCACAAGTTTCGGA
qMeNADP-ME1-R	AGACGTGTAGCCAACCCAAG
qMeNADP-ME2-F	TAAAGCTTATGAACTTGGTTTGGC
qMeNADP-ME2-R	GTCACCTTCAGGGTGGGA
qMeNADP-ME3-F	AGCTTATGAACTTGGTCTGGCT
qMeNADP-ME3-R	AGGCATAGTTTAAGGTGGGAGTG
qMeNADP-ME4-F	GAGGGCAACTGGACAGGAAT
qMeNADP-ME4-R	GCGTTGGGCTGTATTTTGTCA

## Sheet: Table S2
Table S2 qPCR system
Reagent	Dosage
ChamQ Universal SYBR qPCR Master Mix	5.0μL
Primer-F	0.4μL
Primer-R	0.4μL
cDNA	1.2μL
ddH2O	3.0μL
Total	10μL

## Sheet: Table S3
Table S3 qPCR primers of Arabidopsis thaliana
Primers	Sequences(5´-3´)
ACT2-F	TGTGCCAATCTACGAGGGTTT
ACT2-R	TTTCCCGCTCTGCTGTTGT
TUB2-F	GGCCTTGTACGATATTTGCTTC
TUB2-R	TCGGAGGTCAGAGTTGAGTTGA
AtqMeNADP-ME3-F	AGCTTATGAACTTGGTCTGGCT
AtqMeNADP-ME3-R	AGGCATAGTTTAAGGTGGGAGTG

## Sheet: Table S4
Table S4 Basic information of MeNADP-ME gene family
Name	ID	Amino acids	MW（KDa）	Theoretical pI	Instability index	Aliphatic index	GRAVY
MeNADP-ME1	XM_021740754.2	661	73.45	8.38	42.35	95.31	-0.111
MeNADP-ME2	XM_021772827.1	591	65	6.03	41.22	97.06	-0.1
MeNADP-ME3	XM_021754688.2	643	70.77	6.73	41.92	92.81	-0.152
MeNADP-ME4	XM_021740440.2	638	70.09	6.27	37.85	93.43	-0.134

## Sheet: Table S5
Table S5 The distribution of the cassava NADP-ME genes on chromosomes
Chr	Name	ID
Chr16(NC_035176.2)	MeNADP-ME1	MANES_16G109900
Chr11(NC_035171.2)	MeNADP-ME2	MANES_11G034000
Chr4(NC_035164.2)	MeNADP-ME3	MANES_04G133900
Chr16(NC_035176.2)	MeNADP-ME4	MANES_16G073900

## Sheet: Table S6
Table S6 NADP-ME protein information of different species
Type	Name	ID	Locus	Amino acids	Mw (kDa)	Theoretical pI
Dicotyledones	Arabidopsis thaliana chlNADP-ME	AT2G19900.1	AT2G19900	581	64.27	6.73
	Arabidopsis thaliana cytNADP-ME1	AT5G11670.1	AT5G11670	588	64.41	6.37
	Arabidopsis thaliana cytNADP-ME2	AT5G25880.1	AT5G25880	588	64.6	6.99
	Arabidopsis thaliana cytNADP-ME3	AT1G79750.1	AT1G79750	646	71.15	6.56
	Flaveria bidentis chlC4NADP-ME	AY863144.1	AY863144	647	71.35	6.31
	Flaveria pringlei chlNADP-ME	CAA54986.1	CAA54986	647	71.2	6.59
	Flaveria pringlei cytNADP-ME1	AF288920.1	AF288920	589	65.12	5.73
	Flaveria pringlei cytNADP-ME2	AF288921.1	AF288921	589	65.15	5.93
	Heavea brasiliensis chlNADP-ME	XM_021827349.2	XM_021827349	643	70.75	6.67
	Nicotiana tabacum chlNADP-ME	DQ923119.2	DQ923119	642	70.52	6.15
	Nicotiana tabacum cytNADP-ME	DQ923118.3	DQ923118	591	65.41	5.89
	Oreosalsola laricifolia chlNADP-ME	MZ420664.1	MZ420664	646	70.6	6.36
	Populus trichocarpa chlNADP-ME	XM_002298205.4	XM_002298205	649	70.82	6.24
	Populus trichocarpa cytNADP-ME1	XM_002324414.4	XM_002324414	591	65.14	6.32
	Populus trichocarpa cytNADP-ME2	XM_024602572.2	XM_024602572	598	66.42	8.02
	Populus trichocarpa cytNADP-ME3	XM_024589944.2	XM_024589944	569	62.92	6.59
	Ricinus communis chlNADP-ME	NM_001323739.1	NM_001323739	641	70.53	6.35
	Solanum lycopersicum chlNADP-ME	NM_001247529.2	NM_001247529	640	70.22	5.93
	Solanum lycopersicum cytNADP-ME	NM_001247022.2	NM_001247022	579	64.11	5.71
Monocotyledons	Aloe arborescens cytNADP-ME1	AB005808.1	AB005808	592	65.16	6.27
	Aloe arborescens cytNADP-ME2	AB016804.1	AB016804	585	64.6	6.02
	Oryza sativa chlNADP-ME	NM_001401655.1	NM_001401655	639	69.86	6.7
	Oryza sativa cytNADP-ME1	XM_015764939.2	XM_015764939	642	71.5	6
	Oryza sativa cytNADP-ME2	XM_015785200.3	XM_015785200	570	62.93	5.52
	Oryza sativa cytNADP-ME3	XM_015758567.3	XM_015758567	585	64.26	6.5
	Setaria italica chlC4NADP-ME	XM_004968410.4	XM_004968410	639	70.03	6.31
	Setaria italica cytNADP-ME1	XM_004969739.2	XM_004969739	652	72.54	6.28
	Setaria italica cytNADP-ME2	XM_004960830.2	XM_004960830	576	63.77	5.6
	Setaria italica cytNADP-ME3	XM_004969860.3	XM_004969860	636	69.85	8.05
	Sorghum bicolor chlC4NADP-ME	XM_002454985.2	XM_002454985	636	69.37	6.23
	Sorghum bicolor cytNADP-ME1	XM_021456966.1	XM_021456966	593	65.55	5.65
	Sorghum bicolor cytNADP-ME2	XM_002440689.2	XM_002440689	570	62.73	5.52
	Sorghum bicolor cytNADP-ME3	XM_002456295.2	XM_002456295	716	78.65	9.2
	Triticum aestivum chlNADP-ME	XM_044491617.1	XM_044491617	647	70.86	6.51
	Triticum aestivum cytNADP-ME	XM_044463874.1	XM_044463874	570	63.12	5.56
	Zea mays chlC4NADP-ME	NM_001111843.1	NM_001111843	636	69.82	6.09
	Zea mays chlnonC4NADP-ME	NM_001111913.2	NM_001111913	644	70.79	6.6
	Zea mays cytNADP-ME1	NM_001366611.1	NM_001366611	593	65.5	5.65
	Zea mays cytNADP-ME2	NM_001157493.1	NM_001157493	570	62.89	5.69
	Zea mays cytNADP-ME3	NM_001111822.1	NM_001111822	652	71.63	7.64

## Sheet: Table S7
Table S7 Conserved motifs and annotations of the NADP-ME family in three species
Motif ID	Sequences	Length	InterPro Annotation
Motif 1	IRVTDDMLJAASEALACQGMGEPVGKGSJYPPFGGIRPISA	41	None predicted
Motif 2	YGEDSATEDQLVTPWALSVASGYTLLRDPRHNKGLAFTEKERDAHYLRGL	50	MALIC ENZYME-RELATED
Motif 3	IWLVDSKGLIVSSRKESLQHFKKPWAHEH	29	None predicted
Motif 4	QFEDFANHNAFDLLAKYGTTHLVFNDDIQ	29	Malic enzyme, N-terminal domain superfamily
Motif 5	YTPTVGEACQKYGSIFDPPZG	21	Malic enzyme, N-terminal domain superfamily
Motif 6	PITIDVGTNNEKLLNDEFYIGLRQRRATGZEYSELLEEFMSAVKQNYGEK	50	Malic enzyme, N-terminal domain superfamily
Motif 7	QELQEKKLMHNJRQYQVPLQRYMAMMDLQERNERLFYKLLIDNVEELLPV	50	MALIC ENZYME-RELATED
Motif 8	IGTSGVGRTFTKEVVEAMASFNERPJILALSNPTSQSECTA	41	NAD(P)-binding domain superfamily
Motif 9	GTASVVLAGLIAALKLVGGTLADHTFLFLGAGEAGTGIAELIALEISKQT	50	NAD(P)-binding domain superfamily
Motif 10	IAAKVAAKAYELGLATRLPRPKDLVKYAESCMYSPVYRNYR	41	None predicted
Motif 11	PGQANNAYIFPGFGLGLVMSG	21	Malic enzyme, NAD binding domain
Motif 12	SLKEKGKILEVLKNWPERNIQ	21	None predicted
Motif 13	KTLLDAVKAIKPTVL	15	None predicted
Motif 14	PIEETRKK	8	None predicted
Motif 15	VGGGVEDV	8	None predicted

## Sheet: Table S8
Table S8 Analysis of replication gene pairs and Ka/Ks of the cassava NADP-ME family
Seq_1	Seq_2	Ka	Ks	Ka/Ks	S-sites	N-sites	Substitutions	Selection	Duplication
XM_021754688.2	XM_021772827.1	NaN	2.42205	NaN	424.583	1348.42	1319	NA	Segmental
XM_021754688.2	XM_021740440.2	3.24865	2.50493	1.2969	456.167	1457.83	1409	Positive	Segmental

## Sheet: Table S9
Table S9 Syntenic gene pairs of NADP-ME genes between cassava and different photosynthetic types of plants
Species	Gene Pairs
Heavea brasiliensis	XM_021754688.2.match.XM_021827349.2	XM_021772827.1.match.XM_021786017.2
	XM_021754688.2.match.XM_021793600.2	XM_021740754.2.match.XM_021827349.2
	XM_021754688.2.match.XM_021790835.2	XM_021740440.2.match.XM_021827349.2
	XM_021754688.2.match.XM_021812121.2	XM_021740440.2.match.XM_021790835.2
	XM_021754688.2.match.XM_021786017.2	XM_021740754.2.match.XM_021793600.2
	XM_021772827.1.match.XM_021827349.2	XM_021740440.2.match.XM_021793600.2
	XM_021772827.1.match.XM_021793600.2	XM_021740754.2.match.XM_021812121.2
	XM_021772827.1.match.XM_021790835.2	XM_021740440.2.match.XM_021832241.2
	XM_021772827.1.match.XM_021812121.2	XM_021740754.2.match.XM_021786017.2
Populus trichocarpa	XM_021754688.2.match.XM_002298205.4	XM_021772827.1.match.XM_002298205.4
	XM_021754688.2.match.XM_052451044.1	XM_021772827.1.match.XM_052451044.1
	XM_021754688.2.match.XM_024602572.2	XM_021772827.1.match.XM_024602572.2
	XM_021754688.2.match.XM_024589944.2	XM_021772827.1.match.XM_024589944.2
	XM_021772827.1.match.XM_002324414.4	XM_021740754.2.match.XM_024602572.2
	XM_021740754.2.match.XM_002298205.4	XM_021740440.2.match.XM_024602572.2
	XM_021740440.2.match.XM_002298205.4	XM_021740754.2.match.XM_024589944.2
	XM_021740754.2.match.XM_052451044.1	XM_021740754.2.match.XM_002324414.4
	XM_021740440.2.match.XM_052451044.1	XM_021740440.2.match.XM_024589944.2
Arabidopsis thaliana	NM_106624.5.match.XM_021754688.2	NM_122489.3.match.XM_021754688.2
	NM_106624.5.match.XM_021772827.1	NM_122489.3.match.XM_021740754.2
	NM_127548.4.match.XM_021772827.1	NM_121205.4.match.XM_021740754.2
	NM_127548.4.match.XM_021740754.2
Zea mays	XM_021754688.2.match.NM_001111843.1	XM_021740754.2.match.NM_001111843.1
	XM_021772827.1.match.NM_001111843.1	XM_021740754.2.match.NM_001111822.1
Oryza sativa	XM_021772827.1.match.NM_001401655.1	XM_021740440.2.match.XM_015758567.3
	XM_021740754.2.match.XM_015758567.3

## Sheet: Table S10
Table S10 Analysis of cis-acting elements of MeNADP-ME
ID	Cis-acting elements	Description
XM_021740440.2	A-box	cis-acting regulatory element
XM_021740440.2	ARE	cis-acting regulatory element essential for the anaerobic induction
XM_021740440.2	MYC
XM_021740440.2	MYC
XM_021740440.2	MYC
XM_021740440.2	AT-rich element	binding site of AT-rich DNA binding protein (ATBP-1)
XM_021740440.2	ERE
XM_021740440.2	ERE
XM_021740440.2	ERE
XM_021740440.2	ERE
XM_021740440.2	ERE
XM_021740440.2	ERE
XM_021740440.2	AAGAA-motif
XM_021740440.2	AT1-motif	part of a light responsive module
XM_021740440.2	AT1-motif	part of a light responsive module
XM_021740440.2	CCGTCC motif
XM_021740440.2	LTR	cis-acting element involved in low-temperature responsiveness
XM_021740440.2	Box 4	part of a conserved DNA module involved in light responsiveness
XM_021740440.2	Box 4	part of a conserved DNA module involved in light responsiveness
XM_021740440.2	Box 4	part of a conserved DNA module involved in light responsiveness
XM_021740440.2	Box 4	part of a conserved DNA module involved in light responsiveness
XM_021740440.2	Box 4	part of a conserved DNA module involved in light responsiveness
XM_021740440.2	Box 4	part of a conserved DNA module involved in light responsiveness
XM_021740440.2	Box 4	part of a conserved DNA module involved in light responsiveness
XM_021740440.2	Box 4	part of a conserved DNA module involved in light responsiveness
XM_021740440.2	Box 4	part of a conserved DNA module involved in light responsiveness
XM_021740440.2	MYB
XM_021740440.2	MYB
XM_021740440.2	TCT-motif	part of a light responsive element
XM_021740440.2	CCGTCC-box
XM_021740440.2	Gap-box	part of a light responsive element
XM_021740440.2	TATA
XM_021740440.2	TATA
XM_021740440.2	TATA
XM_021740754.2	ARE	cis-acting regulatory element essential for the anaerobic induction
XM_021740754.2	W box
XM_021740754.2	ERE
XM_021740754.2	ERE
XM_021740754.2	ERE
XM_021740754.2	ERE
XM_021740754.2	AT1-motif	part of a light responsive module
XM_021740754.2	AT1-motif	part of a light responsive module
XM_021740754.2	MRE	MYB binding site involved in light responsiveness
XM_021740754.2	TGACG-motif	cis-acting regulatory element involved in the MeJA-responsiveness
XM_021740754.2	TGACG-motif	cis-acting regulatory element involved in the MeJA-responsiveness
XM_021740754.2	Myc
XM_021740754.2	Myc
XM_021740754.2	CGTCA-motif	cis-acting regulatory element involved in the MeJA-responsiveness
XM_021740754.2	CGTCA-motif	cis-acting regulatory element involved in the MeJA-responsiveness
XM_021740754.2	as-1
XM_021740754.2	as-1
XM_021740754.2	TCT-motif	part of a light responsive element
XM_021740754.2	WRE3
XM_021740754.2	ACE	cis-acting element involved in light responsiveness
XM_021740754.2	TATA
XM_021740754.2	TATA
XM_021740754.2	TATA
XM_021740754.2	I-box	part of a light responsive element
XM_021740754.2	CAT-box	cis-acting regulatory element related to meristem expression
XM_021740754.2	MYC
XM_021740754.2	MYC
XM_021740754.2	MYC
XM_021740754.2	MYC
XM_021740754.2	G-box	cis-acting regulatory element involved in light responsiveness
XM_021740754.2	G-box	cis-acting regulatory element involved in light responsiveness
XM_021740754.2	G-box	cis-acting regulatory element involved in light responsiveness
XM_021740754.2	G-box	cis-acting regulatory element involved in light responsiveness
XM_021740754.2	TCA-element	cis-acting element involved in salicylic acid responsiveness
XM_021740754.2	MBS	MYB binding site involved in drought-inducibility
XM_021740754.2	MBS	MYB binding site involved in drought-inducibility
XM_021740754.2	GA-motif	part of a light responsive element
XM_021740754.2	chs-CMA1a	part of a light responsive element
XM_021740754.2	Box 4	part of a conserved DNA module involved in light responsiveness
XM_021740754.2	Box 4	part of a conserved DNA module involved in light responsiveness
XM_021740754.2	Box 4	part of a conserved DNA module involved in light responsiveness
XM_021740754.2	Box 4	part of a conserved DNA module involved in light responsiveness
XM_021740754.2	Box 4	part of a conserved DNA module involved in light responsiveness
XM_021740754.2	Box 4	part of a conserved DNA module involved in light responsiveness
XM_021740754.2	Box 4	part of a conserved DNA module involved in light responsiveness
XM_021740754.2	Box 4	part of a conserved DNA module involved in light responsiveness
XM_021740754.2	Box 4	part of a conserved DNA module involved in light responsiveness
XM_021740754.2	Box 4	part of a conserved DNA module involved in light responsiveness
XM_021740754.2	Box 4	part of a conserved DNA module involved in light responsiveness
XM_021740754.2	Box 4	part of a conserved DNA module involved in light responsiveness
XM_021740754.2	TCCC-motif	part of a light responsive element
XM_021740754.2	Myb
XM_021740754.2	Myb
XM_021740754.2	ABRE	cis-acting element involved in the abscisic acid responsiveness
XM_021740754.2	ABRE	cis-acting element involved in the abscisic acid responsiveness
XM_021740754.2	ABRE	cis-acting element involved in the abscisic acid responsiveness
XM_021740754.2	ABRE4
XM_021740754.2	ABRE4
XM_021740754.2	ABRE3a
XM_021740754.2	ABRE3a
XM_021754688.2	MYB
XM_021754688.2	MYB
XM_021754688.2	3-AF1 binding site	light responsive element
XM_021754688.2	MYB-like sequence
XM_021754688.2	MYB-like sequence
XM_021754688.2	TATA
XM_021754688.2	TATA
XM_021754688.2	ARE	cis-acting regulatory element essential for the anaerobic induction
XM_021754688.2	ARE	cis-acting regulatory element essential for the anaerobic induction
XM_021754688.2	O2-site	cis-acting regulatory element involved in zein metabolism regulation
XM_021754688.2	O2-site	cis-acting regulatory element involved in zein metabolism regulation
XM_021754688.2	AT1-motif	part of a light responsive module
XM_021754688.2	AT1-motif	part of a light responsive module
XM_021754688.2	ERE
XM_021754688.2	ERE
XM_021754688.2	ERE
XM_021754688.2	ERE
XM_021754688.2	ERE
XM_021754688.2	ERE
XM_021754688.2	ERE
XM_021754688.2	ABRE	cis-acting element involved in the abscisic acid responsiveness
XM_021754688.2	TCCC-motif	part of a light responsive element
XM_021754688.2	TCCC-motif	part of a light responsive element
XM_021754688.2	STRE
XM_021754688.2	STRE
XM_021754688.2	STRE
XM_021754688.2	STRE
XM_021754688.2	Box 4	part of a conserved DNA module involved in light responsiveness
XM_021754688.2	Box 4	part of a conserved DNA module involved in light responsiveness
XM_021754688.2	Box 4	part of a conserved DNA module involved in light responsiveness
XM_021754688.2	Box 4	part of a conserved DNA module involved in light responsiveness
XM_021754688.2	Box 4	part of a conserved DNA module involved in light responsiveness
XM_021754688.2	Box 4	part of a conserved DNA module involved in light responsiveness
XM_021754688.2	MYC
XM_021754688.2	MYC
XM_021754688.2	MYC
XM_021754688.2	G-Box	cis-acting regulatory element involved in light responsiveness
XM_021754688.2	GT1-motif	light responsive element
XM_021754688.2	AAGAA-motif
XM_021754688.2	TCA-element	cis-acting element involved in salicylic acid responsiveness
XM_021772827.1	TC-rich repeats	cis-acting element involved in defense and stress responsiveness
XM_021772827.1	W box
XM_021772827.1	ARE	cis-acting regulatory element essential for the anaerobic induction
XM_021772827.1	ARE	cis-acting regulatory element essential for the anaerobic induction
XM_021772827.1	GATA-motif	part of a light responsive element
XM_021772827.1	ERE
XM_021772827.1	ERE
XM_021772827.1	ERE
XM_021772827.1	MYB
XM_021772827.1	TATA
XM_021772827.1	TATA
XM_021772827.1	TATA
XM_021772827.1	TCT-motif	part of a light responsive element
XM_021772827.1	MYC
XM_021772827.1	MYC
XM_021772827.1	MYC
XM_021772827.1	MYC
XM_021772827.1	G-box	cis-acting regulatory element involved in light responsiveness
XM_021772827.1	G-box	cis-acting regulatory element involved in light responsiveness
XM_021772827.1	G-Box	cis-acting regulatory element involved in light responsiveness
XM_021772827.1	G-Box	cis-acting regulatory element involved in light responsiveness
XM_021772827.1	box S
XM_021772827.1	AT-rich sequence	element for maximal elicitor-mediated activation (2copies)
XM_021772827.1	MBS	MYB binding site involved in drought-inducibility
XM_021772827.1	TCA-element	cis-acting element involved in salicylic acid responsiveness
XM_021772827.1	AC-II
XM_021772827.1	AE-box	part of a module for light response
XM_021772827.1	ABRE4
XM_021772827.1	ABRE	cis-acting element involved in the abscisic acid responsiveness
XM_021772827.1	ABRE	cis-acting element involved in the abscisic acid responsiveness
XM_021772827.1	ABRE	cis-acting element involved in the abscisic acid responsiveness
XM_021772827.1	ABRE	cis-acting element involved in the abscisic acid responsiveness
XM_021772827.1	Myb
XM_021772827.1	TCCC-motif	part of a light responsive element
XM_021772827.1	STRE
XM_021772827.1	TGA-element	auxin-responsive element
XM_021772827.1	Box 4	part of a conserved DNA module involved in light responsiveness
XM_021772827.1	Box 4	part of a conserved DNA module involved in light responsiveness
XM_021772827.1	Box 4	part of a conserved DNA module involved in light responsiveness
XM_021772827.1	Box 4	part of a conserved DNA module involved in light responsiveness
XM_021772827.1	Box 4	part of a conserved DNA module involved in light responsiveness
XM_021772827.1	Box 4	part of a conserved DNA module involved in light responsiveness
XM_021772827.1	Box 4	part of a conserved DNA module involved in light responsiveness
XM_021772827.1	Box 4	part of a conserved DNA module involved in light responsiveness
XM_021772827.1	Box 4	part of a conserved DNA module involved in light responsiveness
XM_021772827.1	Box 4	part of a conserved DNA module involved in light responsiveness
XM_021772827.1	Gap-box	part of a light responsive element
XM_021772827.1	ABRE3a

[truncated: 7 more sheets: Table S11, Table S12, Table S13, Table S14, Table S15, Table S16, Table S17]
